# Supplementary material for: Are Wild Prey Sufficient for the Top Predators in the Lowland Protected Areas of Nepal?
Source: Ecol Evol. 2024 Oct 8;14(10):e70387. doi: 10.1002/ece3.70387 (PMC11460986; doi:10.1002/ece3.70387)
Supplement: Supplementary file 1 — Appendix S1 [file ECE3-14-e70387-s002.csv]

Year	National_park	Prey_den	Tig_den	Leo_den	Prey_bio	Tig_biomass	Leo_biomass	Pred_bio
2013	Parsa	25.33	0.0065	0.0348	1378.675714	1.17	1.4616	2.6316
2013	Chitwan	73.63	0.0384	0.051	4007.575714	6.912	2.142	9.054
2013	Banke	10.27	0.0016	0.015	558.9814286	0.288	0.63	0.918
2013	Bardia	92.6	0.0338	0.05	5040.085714	6.084	2.1	8.184
2013	Shukla	78.62	0.034	0.03	4279.174286	6.12	1.26	7.38
2018	Parsa	22.02	0.0092	0.0348	1198.517143	1.656	1.4616	3.1176
2018	Chitwan	70.7	0.0328	0.051	3848.1	5.904	2.142	8.046
2018	Banke	8.1	0.0097	0.015	440.8714286	1.746	0.63	2.376
2018	Bardia	77.51	0.0474	0.05	4218.758571	8.532	2.1	10.632
2018	Shukla	68.04	0.0096	0.03	3703.32	1.728	1.26	2.988
2022	Parsa	75.1	0.019	0.0348	4087.585714	3.42	1.4616	4.8816
2022	Chitwan	99.74	0.045	0.051	5428.705714	8.1	2.142	10.242
2022	Banke	32.64	0.011	0.015	1776.548571	1.98	0.63	2.61
2022	Bardia	90.16	0.077	0.05	4907.28	13.86	2.1	15.96
2022	Shukla	146.24	0.024	0.03	7959.634286	4.32	1.26	5.58
