# Supplementary material for: Are Wild Prey Sufficient for the Top Predators in the Lowland Protected Areas of Nepal?
Source: Ecol Evol. 2024 Oct 8;14(10):e70387. doi: 10.1002/ece3.70387 (PMC11460986; doi:10.1002/ece3.70387)
Supplement: Supplementary file 2 — Appendix S2 [file ECE3-14-e70387-s001.R]

set.seed(42) # Set a random seed for reproducibility of the simulation
library(jagsUI)
n <- 1000 # Number of data points

# Some normal prey counts
x1 <- rnorm(n = n, mean = 70, sd = 10)
x <- log(x1, base = 10)
c <- 10 # True intercept
k <- 5 # True slope
mu <- c + k * x # True means of normal distributions
sig <- 0.01 # True standard deviation of normal distributions

# Predator counts, which depend on prey
y <- rnorm(n, mean = mu, sd = sig) 
plot(x,y)
dnew <- data.frame(x,y)
head(dnew)

jags_file <- "./Code/ppred.jags"
cat("model{
  for(i in 1:n){
    y[i] ~ dnorm(mu[i], tau)
    mu[i] <- alpha + beta * x[i]
  }
  #priors
  alpha ~ dnorm(0,0.01)
  beta ~ dnorm(0,0.01)
  sig ~ dunif(0,100)
  tau <- 1 / (sig * sig)
}", file = jags_file)

ni <- 10000
nt <- 50
nb <- 2500
nc <- 3

params <- c("alpha", "beta", "sig")
dat_pre_pred <- list(y = y, x = x, n = n)

# Initialize parameters
inits <- function() {
  list(alpha = rnorm(1, 1, 1), beta = rnorm(1, 1, 1), sig = runif(1, 1, 1))
}

model_0 <- jags(model.file = jags_file,parameters.to.save = params,data = dat_pre_pred,
                inits = inits,n.chains = nc,n.burnin = nb,n.iter = ni,n.thin = nt,DIC = TRUE)
model_0

##original data
#setwd("...")
data <- read.csv("./Data/pred-prey_data_csv.csv", header = TRUE)
y1 = data$Pred_bio
y2 = log(y1, base = 10)
x1 = data$Prey_bio
x2 = log(x1, base = 10)
n1 = nrow(data)

pre_ped_O = list(y = y2, n = n1, x =x2)

model_D <- jags(model.file = "./Code/ppred.jags", parameters.to.save = params, 
                data = pre_ped_O, n.chains = nc, n.burnin = nb, n.iter = ni, 
                inits = inits, n.thin = nt, DIC = TRUE)
model_D

# Save traceplot as a JPG file with DPI = 600
traceplot(model_D, parameters = "beta")
traceplot(model_D, parameters = "alpha")

beta_sims <- data.frame(k = model_D$sims.list$beta, i = rep(1:150, 3), chain = factor(rep(1:3, each = 150)))
head(beta_sims)

library(ggplot2)
traces <- ggplot(beta_sims, mapping = aes(x = i, y = k)) + 
  geom_line(mapping = aes(color = chain, group = chain), lwd = 0.8, alpha = 0.65, show.legend = F) +
  theme_bw() + 
  scale_color_manual(values = c("darkseagreen3", "steelblue3", "grey35"), name = "Chain") + 
  annotate(geom = "text", x = 25, y = 1.25, col = "grey40",
           label = paste0("R-hat = ", round(model_D$Rhat$beta, 3))) + 
  labs(x = "Iteration", y = "k") + 
  theme(plot.background = element_rect(fill = "white", color = "white"), panel.grid = element_blank())
traces


# Plot a density plot for posterior values of k (beta)

vlines <- c(quantile(x = beta_sims$k, probs = c(0.025, 0.975)), mean(beta_sims$k))
dens1 <- ggplot(beta_sims, mapping = aes(x = k)) + 
  geom_vline(xintercept = vlines, col = c("grey70", "grey70", "firebrick4"), lty = "dashed", lwd = 0.7) + 
  geom_density(col = "lightblue", lwd = 1) + 
  theme_bw() + 
  theme(panel.grid = element_blank()) + 
  annotate(geom = "text", x = vlines - 0.09, y = 2.8, 
           label = round(vlines, 3), col = c("grey40", "grey40", "firebrick4")) + 
  labs( x = "Slope (k)", y = "Density")
dens1

library(gridExtra)
grid_out <- arrangeGrob(grobs = list(traces, dens1), ncol = 2)
plot(grid_out)
ggsave(filename = "./Images/beta_param.png", plot = grid_out, height = 3, width = 7.5, scale = 1)


#####
# Extract posterior samples
alpha_samples <- model_D$sims.list$alpha
beta_samples  <- model_D$sims.list$beta

# Generate predicted values for each posterior sample
y_pred_samples <- matrix(NA, ncol = length(alpha_samples), nrow = n1)
for (i in 1:length(alpha_samples)) {
  y_pred_samples[, i] <- alpha_samples[i] + beta_samples[i] * x2
}

# Generate predicted values for the mean regression line
y_pred_mean <- mean(alpha_samples) + mean(beta_samples) * x2

png(filename = "./Images/PostPred_LinReg.png", width = 1000, height = 800, res = 150)
# Plot original data points
plot(x2, y2, 
     # main = "Posterior Predictive Linear Regression", 
     xlab = "log(Prey Biomass Density)", ylab = "log(Predator Biomass Density)")

# Add lines for each posterior sample
for (i in 1:ncol(y_pred_samples)) {
  lines(x2[order(x2)], y_pred_samples[order(x2), i], col = "#99999933", lty = 1)
}

points(x2, y2)

# Add the mean regression line
lines(x2, y_pred_mean, col = "steelblue3", lwd = 2)

# Add legend
legend("topleft", legend = c("Posterior Predictive Draws", "Mean Regression Line"), col = c("black", "steelblue3"), lty = 1:1, lwd = c(1, 2))
dev.off()

# Plot a histogram for posterior values of k (beta)
hist(beta_samples, main = "Posterior Distribution of Slope (k)", xlab = "Slope (k)", col = "lightblue", border = "black")

# Leopard and Tiger -------------
# Use canonical correlation to split into two parts, 
#  each with exponent multipliers.
# total = Tiger^alpha + (tiger / total)^(-beta) = c * x^k


datmat2 <- data.matrix(
  data.frame(tig   = log10(data$Tig_biomass), 
             p.tig = log10((data$Tig_biomass + data$Leo_biomass) / data$Tig_biomass)))

preymat <- matrix(data = log10(data$Prey_bio), ncol = 1)
datmat3 <- cbind(datmat2, prey = preymat)

cc <- cancor(x = datmat2, y = preymat)
cc

cc$xcoef
cc$ycoef

components <- data.frame(
  tiger = data$Tig_biomass ^ cc$xcoef[1, 1], 
  leopard = (((data$Tig_biomass + data$Leo_biomass) / data$Tig_biomass) ^ cc$xcoef[2, 1]), 
  data)

# Leave-one-out plot ------------
#' This was originally planned to be a jackknife CI
#'  but due to the importance of the low predator abundance 
#'  site-years Banke 13 and 18, we decided to retain Banke in
#'  each of the models. Instead, we report 2.5 and 97.5% quantiles 
#'  for each statistic when Banke 13 and 18 are retained and 
#'  when they are removed individually. 

cc_fn <- function(dat, ind){
  dat_i <- dat[ind, ]
  cc_i  <- cancor(x = dat_i[ , 1:2], y = dat_i[ , 3])
  ksign <- ifelse(test = (sign(cc_i$ycoef[1, 1]) == -1), 
                  yes = -1, no = 1)
  
  out <- c(cor = cc_i$cor, 
           a1 = cc_i$xcoef[1, 1] * ksign, 
           a2 = cc_i$xcoef[2, 1] * ksign, 
           k  = cc_i$ycoef[1, 1] * ksign, 
           k1 = cc_i$cor * (cc_i$ycoef[1, 1] * ksign) / cc_i$xcoef[1, 1] * ksign,
           k2 = cc_i$cor * (cc_i$ycoef[1, 1] * ksign) / (cc_i$xcoef[2, 1] * ksign))
  
  return(out)
}

full <- data.frame()
jack <- data.frame()

j = 1
for(j in c(1, 2, 4:7, 9:15)){
  jack_i <- cc_fn(dat = datmat3, ind = c(1:nrow(datmat3))[-j])
  full_i   <- cc_fn(dat = datmat3, ind = 1:nrow(datmat3))
  jack <- rbind(jack, jack_i)
  full <- rbind(full, full_i)
  names(jack) = c("cor", "a1.tig", "a2.p.tig", 
                  "k",   "k1.tig", "k2.p.tig" )
  names(full) <- names(jack)
}

plot(x = log10(components$Prey_bio), 
     y = log10(components$Pred_bio))


b0vec <- c()
for(j in 1:nrow(jack)){
  b0 = -log10(mean(components$Prey_bio)) * jack$k[j] + 
    log10(mean(components$Pred_bio))
  abline(a = b0, b =  jack$k[j])
  b0vec[j] <- b0
}

# Leave-one-out quantiles with Banke 2013 & 2018
quantile(jack$a1.tig, probs = c(0.025, 0.975))
quantile(jack$a2.p.tig, probs = c(0.025, 0.975))
quantile(jack$k, probs = c(0.025, 0.975))
quantile(jack$k1.tig, probs = c(0.025, 0.975))
quantile(jack$k2.p.tig, probs = c(0.025, 0.975))
quantile(jack$cor, probs = c(0.025, 0.975))

quantile(b0vec, probs = c(0.025, 0.975))

b0 = -log10(mean(components$Prey_bio)) * cc$ycoef + 
  log10(mean(components$Pred_bio))
b0 # Est: -1.73 for CCA intercept

# Leave-one-out which allow Banke 13 and 18 to be omitted:
full <- data.frame()
jack <- data.frame()
j = 1
for(j in 1:nrow(datmat3)){
  jack_i <- cc_fn(dat = datmat3, ind = c(1:nrow(datmat3))[-j])
  full_i   <- cc_fn(dat = datmat3, ind = 1:nrow(datmat3))
  jack <- rbind(jack, jack_i)
  full <- rbind(full, full_i)
  names(jack) = c("cor", "a1.tig", "a2.p.tig", 
                  "k",   "k1.tig", "k2.p.tig" )
  names(full) <- names(jack)
}

plot(x = log10(components$Prey_bio), 
     y = log10(components$Pred_bio))

b0vec <- c()
for(j in 1:nrow(jack)){
  b0 = -log10(mean(components$Prey_bio)) * jack$k[j] + 
    log10(mean(components$Pred_bio))
  abline(a = b0, b =  jack$k[j])
  b0vec[j] <- b0
}


for(j in c(3, 8)){
  b0 = -log10(mean(components$Prey_bio)) * jack$k[j] + 
    log10(mean(components$Pred_bio))
  abline(a = b0, b =  jack$k[j], col = "orange")
}


# Leave-one-out quantiles, allowing Banke 13 and 18 to be omitted.
quantile(b0vec, probs = c(0.025, 0.975))
quantile(jack$k, probs = c(0.025, 0.975))
quantile(jack$k1.tig, probs = c(0.025, 0.975))
quantile(jack$k2.p.tig, probs = c(0.025, 0.975))
quantile(jack$cor, probs = c(0.025, 0.975))


# Curves fit --------------------

components <- data.frame(
  tiger = data$Tig_biomass ^ cc$xcoef[1, 1], 
  leopard = (((data$Tig_biomass + data$Leo_biomass) / data$Tig_biomass) ^ cc$xcoef[2, 1]), 
  data)

xgrid = seq(from = 100, to = 10000,  by = 100)

curves <- data.frame(
  xgrid = xgrid,
  total = xgrid^(0.713),
  cca.tig = xgrid^(0.70), 
  cca.leo = xgrid^(0.62), 
  reg.tig = xgrid^(0.915), 
  reg.leo = xgrid^(0.398)
  )

fill_leo <- data.frame(
  x = c(curves$xgrid, rev(curves$xgrid)),
  y = c(10^(-1.76) * curves$cca.leo, rev(10^(-1.20) * curves$reg.leo))
)

fill_tig <- data.frame(
  x = c(curves$xgrid, rev(curves$xgrid)),
  y = c(10^(-1.76) * curves$cca.tig, rev(10^(-2.62) * curves$reg.tig))
)


png(filename = "./Images/curves_R7.png", height = 2500, width = 3200, res = 400)
par( mar = c(5, 5, 4, 2))
plot(x = curves$xgrid, y = 10^(-1.76) * curves$total, log = "xy",
     type = "l", lwd = 3, cex = 1.1, 
     ylim = c(0.5, 20), 
     xlim = c(300, 10000), 
     xaxt = "n",
     xlab = expression(paste("Prey biomass (kg / ", km^2, ")")), 
     ylab = expression(paste("Predator biomass (kg / ", km^2, ")")))

xtick <- (1000 * c(0.5, 1, 2, 5, 10))
axis(side = 1, at = xtick,
     labels = prettyNum(xtick, big.mark = ","))

lines(curves$xgrid, y = 10^(-1.76) * curves$cca.tig, col = "#882255", lwd = 2)
lines(curves$xgrid, y = 10^(-1.76) * curves$cca.leo, col = "#112299", lwd = 2)
lines(curves$xgrid, y = 10^(-2.62) * curves$reg.tig, col = "#882255", lwd = 2, lty = "dashed")
lines(curves$xgrid, y = 10^(-1.22) * curves$reg.leo, col = "#112299", lwd = 2, lty = "dashed")

polygon(x = fill_leo$x, fill_leo$y, col = "#11229922", border = NA)
polygon(x = fill_tig$x, fill_tig$y, col = "#88225522", border = NA)

legend(x = 250, y = 24, 
       legend = c("Regression (total) & CCA prey", "",
                  "Regression (tiger only)", "CCA tiger margin", "Leopard effect on tiger", "", 
                  "Regression (leopard only)", "CCA leopard margin", "Tiger effect on leopard" ), 
       box.lwd = "o", bty = "n", 
       y.intersp = c(1, 0.5, 1, 1, 1, 0.5, 1, 1, 1),
       x.intersp = c(1, 1, 1, 1, -1, 1, 1, 1,  -1),
       xjust = -c(0, 0, 0, 0, 0.045, 0, 0, 0,  0.045), 
       border = c(0, 0, 0, 0, 0, 0, 0, 0,  0), 
       lwd = 2 * c(1.5, 1, 1, 1, 1, 1, 1, 1, 1), 
       lty = c(1, NA, 2, 1, NA, NA, 2, 1,  NA), 
       col = c("#000000", NA, "#882255", "#882255", NA, NA, "#112299",  "#112299",  NA),
       fill = c(NA, NA, NA, NA, "#88225522", NA, NA, NA,  "#11229922"))
# 
with(data = components, points(x = (Prey_bio), y = (Pred_bio),
                               col = "#33333399",
                               pch = 21, cex = 3))

with(data = components, points(x = (Prey_bio), y = (Pred_bio),
                       col = "#ffffffff", pch = 20, cex = 4))

with(data = components, text(x = (Prey_bio), y = (Pred_bio),
                       label = paste(substr(data$National_park, start = 1, stop = 3),
                                     substr(data$Year, start = 3, stop = 4), sep = "/n"),
                       col = "#333333ff", pch = 20, cex = 0.4))

points(components$Prey_bio, components$Tig_biomass, pch = "T", col = "#88225588", cex = 0.9)
points(components$Prey_bio, components$Leo_biomass, pch = "L", col = "#11229988", cex = 0.9)

dev.off()

# Approximate CCA low, CCA high estimates for leopard in Chitwan
10^(-1.76) * curves[curves$xgrid == 4000 , "cca.leo"]
10^(-1.76) * curves[curves$xgrid == 5000 , "cca.leo"]

# Compare mean to current value, 2.1
(3 + 3.5) / 2  # 3.25
((3 + 3.5) / 2)/ 2.1
# About a 50% increase in leopard in Chitwan


# CCA Partition -----------------

png(filename = "./Images/cca.png", width = 3000, height = 1800, res = 300)
plot(x = NA, y = NA, xlim = c(2.65, 3.9), ylim = c(-0.05, 1.5), 
     # main = "Posterior Predictive Linear Regression", 
     yaxt = "n", 
     xlab = expression(paste("Prey Biomass Density (kg / ", km^2, ")")), 
     ylab = expression(paste("Predator Biomass Density (kg / ", km^2, ")")))
axis(side = 2, at = log10(c(0.5, 1, 2, 4, 8, 16, 32)), labels = c(0.5, 1, 2, 4, 8, 16, 32))


# # Add lines for each posterior sample
# for (i in 1:ncol(y_pred_samples)) {
#   lines(x2[order(x2)], y_pred_samples[order(x2), i],
#         col = "#99999933", lty = 1)
# }

# Add the mean regression line
lines(x2, y_pred_mean, col = "steelblue3", lwd = 2)

# Add legend
legend("topleft", legend = c("Expected predator biomass", 
                             "Tiger component", 
                             "Leopard component", 
                             "Unexplained predation"), 
       bty = "n", 
       border = c(0, 0, 0, 0), 
       col = c("steelblue3", NA, NA, NA), 
       fill = c(NA, "#33553377", "#33336677", "#eedd2255"), 
       lty = c(1, NA, NA, NA), 
       # lwd = c(1, 2, NA, NA), 
       x.intersp = c(0.75, -1, -1, -1))


# Tiger
with(data = components, 
     segments(x0 = log10(Prey_bio), x1 = log10(Prey_bio),
              y0 = -1/3, y1 = log10(tiger), 
              col = "#33553377", lwd = 10, 
              lend = "butt"))

# Leopard
with(data = components, 
     segments(x0 = log10(Prey_bio), x1 = log10(Prey_bio),
              y0 = log10(tiger), y1 = log10(tiger) + log10(leopard), 
              col = "#33336677", lwd = 10, 
              lend = "butt"))

with(data = components, 
     segments(x0 = log10(Prey_bio), x1 = log10(Prey_bio),
              y0 = log10(tiger) + log10(leopard), 
              y1 = log10(Pred_bio), 
              col = "#eedd2255", lwd = 10, 
              lend = "butt"))


# Points
with(data = data, points(x = log10(Prey_bio), y = log10(Pred_bio), 
                         col =  "#cccccc", pch = 20, cex = 5, 
                         ylim = c(-0.5, 1.5), 
                         xlab = "Log10 Tiger Component", 
                         ylab = "Log10 Loepard Competition Component"))

with(data = data, text(x = log10(Prey_bio), y = log10(Pred_bio), 
                       label = paste(substr(data$National_park, 
                                            start = 1, stop = 3),
                                     substr(data$Year, start = 3, 
                                            stop = 4), sep = "/n"),
                       col = "#333333cc", pch = 20, cex = 0.4, 
                       ylim = c(-0.5, 1.5)))

dev.off()


# Over time:
components$park <- factor(components$National_park, 
                          levels = c("Parsa", "Chitwan", "Banke", "Bardia", "Shukla"), 
                          labels = c("Parsa NP", "Chitwan NP", "Banke NP", "Bardia NP", "Shuklaphanta NP"))
                          
time_panel <- ggplot(components, 
                     mapping = aes(x = Year, y = log10(Pred_bio))) + 
  geom_ribbon(mapping = aes(x = Year, ymin = -0.5, ymax = log10(tiger)), fill = "#33553377") +
  geom_ribbon(mapping = aes(x = Year, ymin = log10(tiger), ymax = log10(leopard) + log10(tiger)), fill = "#33336677") +     geom_ribbon(mapping = aes(x = Year, ymin = log10(leopard) + log10(tiger), ymax = log10(Pred_bio)), fill = "#eedd2255") + 
  geom_line(color = "#eedd22") + 
  geom_line(mapping = aes(x = Year, y = log10(tiger)), col = "#33553377") + 
  geom_line(mapping = aes(x = Year, y = log10(leopard) + log10(tiger)), col = "#33336677") + 
  facet_wrap(~park, nrow = 1) +
  scale_x_continuous(breaks = c(2013, 2018, 2022)) + 
  scale_y_continuous(
    # breaks = c(-0.5, 0, 0.5, 1), 
    # labels = prettyNum(round(10^c(-0.5, 0, 0.5, 1), 1))) + 
    breaks = log10(c(0.5, 1, 2, 4, 8, 16, 32)), 
    labels = c(0.5, 1, 2, 4, 8, 16, 32)) + 
  labs(y = "Predator Biomass/n(kg / km^2)") + 
  theme_bw() + 
  theme(panel.spacing.x = unit(x = 1, units = "cm"), strip.background = element_rect(fill = NA, color = NA)) + 
  geom_point(mapping = aes(x = Year, y = log10(Tig_biomass)))
time_panel

ggsave(filename = "./Images/time_panel.png", height = 2, width = 10,
       scale = 1)

##Individual tiger/leopard k value estimates. Replace the leopard biomass column with tiger biomass column for tiger only k value estimates.
##tiger--powerlaw
setwd("..")
set.seed(43) # Set a random seed for reproducibility of the simulation

library(jagsUI)
n <- 1000 # Number of data points
# Some normal prey counts
x1 <- rnorm(n = n, mean = 70, sd = 10)
x <- log(x1, base = 10)
c <- 10 # True intercept
k <- 5 # True slope
mu <- c + k * x # True means of normal distributions
sig <- 0.01 # True standard deviation of normal distributions

# Predator counts, which depend on prey
y <- rnorm(n, mean = mu, sd = sig) 
plot(x,y)
dnew <- data.frame(x,y)
head(dnew)
jags_file <- "./Code/ppred.jags"
cat("model{
  for(i in 1:n){
    y[i] ~ dnorm(mu[i], tau)
    mu[i] <- alpha + beta * x[i]
  }
  #priors
  alpha ~ dnorm(0,0.01)
  beta ~ dnorm(0,0.01)
  sig ~ dunif(0,100)
  tau <- 1 / (sig * sig)
}", file = jags_file)
ni <- 10000
nt <- 50
nb <- 2500
nc <- 3
params <- c("alpha", "beta", "sig")
dat_pre_pred <- list(y = y, x = x, n = n)

# Initialize parameters
inits <- function() {
  list(alpha = rnorm(1, 1, 1), beta = rnorm(1, 1, 1), sig = runif(1, 1, 1))
}

model_0 <- jags(model.file = jags_file,parameters.to.save = params,data = dat_pre_pred,
                inits = inits,n.chains = nc,n.burnin = nb,n.iter = ni,n.thin = nt,DIC = TRUE)
model_0

##original data
setwd("C:/Users/trishu/Desktop/Courses/FALL_2023/Principles of ecosystem ecology/Assignment/Research Outline/Final_submit_Predpreypowerlaw/Final_Review/Review/Ind_tiger_leopard")
data <- read.csv("pred-prey_data_csv.csv", header = TRUE)
y1 = data$Leo_biomass
y2 = log(y1, base = 10)
x1 = data$Prey_bio
x2 = log(x1, base = 10)
n1 = nrow(data)

pre_leo_O = list(y = y2, n = n1, x =x2)

model_D <- jags(model.file = "./Code/ppred.jags", parameters.to.save = params, 
                data = pre_leo_O, n.chains = nc, n.burnin = nb, n.iter = ni, 
                inits = inits, n.thin = nt, DIC = TRUE)
model_D

# Save traceplot as a JPG file with DPI = 600
traceplot(model_D, parameters = "beta")
traceplot(model_D, parameters = "alpha")

beta_sims <- data.frame(k = model_D$sims.list$beta, i = rep(1:150, 3), chain = factor(rep(1:3, each = 150)))
head(beta_sims)

library(ggplot2)
traces <- ggplot(beta_sims, mapping = aes(x = i, y = k)) + 
  geom_line(mapping = aes(color = chain, group = chain), lwd = 0.8, alpha = 0.65, show.legend = F) +
  theme_bw() + 
  scale_color_manual(values = c("darkseagreen3", "steelblue3", "grey35"), name = "Chain") + 
  annotate(geom = "text", x = 25, y = 0.75, col = "grey40",
           label = paste0("R-hat = ", round(model_D$Rhat$beta, 3))) + 
  labs(x = "Iteration", y = "k") + 
  theme(plot.background = element_rect(fill = "white", color = "white"), panel.grid = element_blank())
traces

vlines <- c(quantile(x = beta_sims$k, probs = c(0.025, 0.975)), mean(beta_sims$k))
dens1 <- ggplot(beta_sims, mapping = aes(x = k)) + 
  geom_vline(xintercept = vlines, col = c("grey70", "grey70", "firebrick4"), lty = "dashed", lwd = 0.7) + 
  geom_density(col = "lightblue", lwd = 1) + 
  theme_bw() + 
  theme(panel.grid = element_blank()) + 
  annotate(geom = "text", x = vlines - 0.09, y = 3.6, 
           label = round(vlines, 3), col = c("grey40", "grey40", "firebrick4")) + 
  labs( x = "Slope (k)", y = "Density")
dens1

library(gridExtra)
grid_out <- arrangeGrob(grobs = list(traces, dens1), ncol = 2)
plot(grid_out)
ggsave(filename = "./Images/beta_param_leo.png", plot = grid_out, height = 3, width = 7.5, scale = 1)


#####
# Extract posterior samples
alpha_samples <- model_D$sims.list$alpha
beta_samples  <- model_D$sims.list$beta

# Generate predicted values for each posterior sample
y_pred_samples <- matrix(NA, ncol = length(alpha_samples), nrow = n1)
for (i in 1:length(alpha_samples)) {
  y_pred_samples[, i] <- alpha_samples[i] + beta_samples[i] * x2
}

# Generate predicted values for the mean regression line
y_pred_mean <- mean(alpha_samples) + mean(beta_samples) * x2

png(filename = "./Images/Postleo_LinReg.png", width = 1000, height = 800, res = 150)
# Plot original data points
plot(x2, y2, 
     # main = "Posterior Predictive Linear Regression", 
     xlab = "log(Prey Biomass Density)", ylab = "log(Leopard Biomass Density)")

# Add lines for each posterior sample
for (i in 1:ncol(y_pred_samples)) {
  # abline(a = alpha_samples[i], b = beta_samples[i], col = "#99999933", )
  lines(x2[order(x2)], y_pred_samples[order(x2), i], col = "#99999933", lty = 1)
}

points(x2, y2)

# Add the mean regression line
lines(x2, y_pred_mean, col = "steelblue3", lwd = 2)

# Add legend
legend("topleft", legend = c("Posterior Predictive Draws", "Mean Regression Line"), col = c("black", "steelblue3"), lty = 1:1, lwd = c(1, 2))
dev.off()

# Plot a histogram for posterior values of k (beta)
hist(beta_samples, main = "Posterior Distribution of Slope (k)", xlab = "Slope (k)", col = "lightblue", border = "black")
##
